# Supplementary material for: Application of Pathomic Features for Differentiating Dysplastic Cells in Patients with Myelodysplastic Syndrome
Source: Bioengineering (Basel). 2024 Dec 5;11(12):1230. doi: 10.3390/bioengineering11121230 (PMC11673167; doi:10.3390/bioengineering11121230)
Supplement: Supplementary file 1 [file bioengineering-11-01230-s001.zip]

Archive with 1 entries (1 files):
- bioengineering-3316327-supplementary.pdf
